# Supplementary material for: 1.5T Magnetic Resonance-Guided Stereotactic Body Radiotherapy for Localized Prostate Cancer: Preliminary Clinical Results of Clinician- and Patient-Reported Outcomes
Source: Cancers (Basel). 2021 Sep 28;13(19):4866. doi: 10.3390/cancers13194866 (PMC8508440; doi:10.3390/cancers13194866)
Supplement: Supplementary file 1 [file cancers-13-04866-s001.zip]

Archive with 1 entries (1 files):
- cancers-1375645-supplementary.pdf
